# Supplementary material for: Weighted Gene Co-Expression Network Analysis and Alternative Splicing Analysis Reveal Key Genes Regulating Overfeeding-Induced Fatty Liver in Lion-Head Goose
Source: Int J Mol Sci. 2025 Dec 30;27(1):407. doi: 10.3390/ijms27010407 (PMC12785810; doi:10.3390/ijms27010407)
Supplement: Supplementary file 1 [file ijms-27-00407-s001.zip › Table S1.xlsx]

## Sheet: Sheet1
Table S1 Primer used for RT-PCR validation
Gene Symbol	Gene Accession	Forward primer	Forward primer spanning exon(s)	Reverse primer	Reverse primer spanning exon(s)	Amplicon length(bp)	Skipping Exon location(s)	Primer efficiency (%)	Primer concentration(µM)
AGL	XM_067001900.1	AACTGCTTTCAGGGATCCGA	exon 17&18	ACTACGGAGTACACCAACAGC	exon 20	239 or 352	skip exon 19	Not tested	20
CCDC62	XM_066979051.1	TCCTTGAAGAATGAGCTTGCACT	exon 8	CGGGGAGAATCCAAGTGAAAAGA	exon 11&12	161 or 265	skip exon 9, exon 10	Not tested	20
PEAK1	XM_067004064.1	CGTCATCAGTGGTTCAGCGA	exon 4	ATCATGGCTGCTCTGGACTG	exon 6&7	467 or 584	skip exon 5	Not tested	20
SUN1	XM_048062261.2	GGAAGGAGGCTCTTACAGCA	exon 5	GGAAGGAGGCTCTTACAGCA	exon 7&8	264 or 387	skip exon 6	Not tested	20
FAM161A	XM_048060944.2	CGAGAAGCAGAGAATGCAAGA	exon 5	CCTCACTGGATTCACCGTCC	exon 7	243 or 392	skip exon 6	Not tested	20
ARHGAP21	XM_066991608.1	CGGGACAAATCACCCTCTGG	exon 8	ATCCCCTTTAAACTAGACACATGC	exon 10&11	347 or 506	skip exon 9	Not tested	20
