# Supplementary material for: Weighted Gene Co-Expression Network Analysis and Alternative Splicing Analysis Reveal Key Genes Regulating Overfeeding-Induced Fatty Liver in Lion-Head Goose
Source: Int J Mol Sci. 2025 Dec 30;27(1):407. doi: 10.3390/ijms27010407 (PMC12785810; doi:10.3390/ijms27010407)
Supplement: Supplementary file 1 [file ijms-27-00407-s001.zip › Table S2.xlsx]

## Sheet: Sheet1
Table S2 Primer used for qPCR validation
Gene Symbol	Gene Accession	Forward primer	Forward primer spanning exon(s)	Reverse primer	Reverse primer spanning exon(s)	Amplicon length(bp)	Primer efficiency (%)	Primer concentration(µM)
ITIH4	XM_048073651.2	CCCACTGAAGCTGACAACGA	exon 13&14	GCCTGCCAACTGATGGAAAC	exon 15&16	139	Not tested	20
CYB5A	XM_013181124.3	TTCAGAAGCCAACAGAACCTC	exon 3&4	TTCAGACACCAGGCTTTCGT	exon 5	226	Not tested	20
SOD1	XM_013192917.3	ACTTCCAGCAGCAGGGTAATG	exon 1&2	AGCACCTGCACTGGTACATC	exon 3	128	Not tested	20
PRPS2	XM_048066836.2	GGCAAGATAAGAAAGACAAGAAGGG	exon 2	GGATCTGAGAAGCATGCAGGT	exon 4	138	Not tested	20
APOB	XM_013194833.3	ACAGGAGCATACACTTTGGCT	exon 25	GCTTCGCCAGAACCTTTCAC	exon 25&26	125	Not tested	20
AACS	XM_048073886.2	TTCATCAGGCACAACAGGGG	exon 8	ACATCATCCAGCCAGTCGTT	exon 9&10	146	Not tested	20
ACTB	XM_066977989.1	CCTCTTCCAGCCATCTTTCTT	exon 3	TGTTGGCATACAGGTCCTTAC	exon 4	110	Not tested	20
