# Supplementary material for: Weighted Gene Co-Expression Network Analysis and Alternative Splicing Analysis Reveal Key Genes Regulating Overfeeding-Induced Fatty Liver in Lion-Head Goose
Source: Int J Mol Sci. 2025 Dec 30;27(1):407. doi: 10.3390/ijms27010407 (PMC12785810; doi:10.3390/ijms27010407)
Supplement: Supplementary file 1 [file ijms-27-00407-s001.zip › Table S3.xlsx]

## Sheet: Sheet1
Table S3
Sample	Sample ID	reads	bases	GC	Q20	Q30	TotalReads	MappedReads	MappingRate(%)
F1	OFM1	20951969	6285590700	45.30:45.54	98.19:96.68	94.60:92.32	41903927	39342852	93.89
F2	OFM2	22102552	6630765600	43.56:43.75	98.21:96.73	94.53:92.33	44205094	41885563	94.75
F5	OM1	22326314	6697894200	43.53:43.70	98.35:96.46	95.30:91.88	44652628	42032459	94.13
F3	OFM3	20804814	6241444200	44.14:44.38	98.14:96.18	94.33:91.14	41609616	39376147	94.63
F7	OFM6	24993249	7497974700	45.01:45.20	98.02:96.51	93.95:91.92	49986498	46988692	94
F4	OFM4	21979099	6593729700	44.64:44.88	98.34:95.85	95.13:90.53	43958183	41289400	93.93
F8	OFM7	21830822	6549246600	44.16:44.30	98.35:96.37	95.31:91.70	43661644	40961713	93.82
F6	OFM5	24081455	7224436500	44.17:44.38	98.10:96.57	94.23:92.02	48162910	45354393	94.17
F11	OFM10	21710335	6513100500	44.06:44.29	98.23:96.14	94.89:91.15	43420657	40760613	93.87
F9	OFM8	20960035	6288010500	45.43:45.64	98.28:96.08	95.09:91.11	41920070	39109212	93.29
F12	OFM11	21242776	6372832800	43.79:44.04	98.26:96.16	94.97:91.20	42485537	39979829	94.1
F14	OFM13	20854440	6256332000	44.88:45.11	98.45:95.67	95.46:90.16	41708868	39018008	93.55
F10	OFM9	25673440	7702032000	43.96:44.05	98.37:96.34	95.33:91.60	51346866	48371946	94.21
F13	OFM12	22200202	6660060600	44.81:45.00	98.37:95.90	95.24:90.64	44400390	41539302	93.56
F15	OFM14	22276104	6682831200	44.51:44.69	98.37:96.22	95.33:91.38	44552193	41814077	93.85
F16	OFM15	23460921	7038276300	44.79:44.94	98.28:95.95	95.01:90.71	46921827	44103066	93.99
F17	OM2	21272852	6381855600	43.78:43.95	98.43:96.04	95.36:90.91	42545691	39978529	93.97
F18	OM3	21711414	6513424200	44.13:44.35	98.21:96.15	94.87:91.20	43422814	40651851	93.62
F19	OM4	23084739	6925421700	44.69:44.87	98.29:97.08	94.69:92.94	46169465	43735581	94.73
F20	OM5	21079837	6323951100	44.42:44.60	98.29:96.88	94.78:92.50	42159660	39630555	94
F21	OM6	20852674	6255802200	44.59:44.74	97.64:96.82	92.87:92.41	41705335	39332612	94.31
F22	OM7	21047328	6314198400	44.71:44.91	98.33:96.80	94.87:92.34	42094642	39632143	94.15
F23	OM8	21015031	6304509300	43.75:44.03	98.39:96.42	95.08:91.55	42030048	39722610	94.51
F24	OM9	21016787	6305036100	44.29:44.49	98.44:96.63	95.12:91.88	42033562	39567205	94.13
F25	OM10	21348050	6404415000	45.07:45.34	98.41:96.57	95.14:91.85	42696088	40241645	94.25
F26	OM11	20883318	6264995400	44.39:44.66	98.14:96.45	94.44:91.61	41766621	39302851	94.1
F27	OM12	22486857	6746057100	44.62:44.77	98.38:96.40	94.98:91.42	44973702	42411364	94.3
F28	OM13	20730448	6219134400	43.83:44.08	98.39:96.67	94.99:91.95	41460884	39038852	94.16
F29	OM14	21468769	6440630700	43.83:44.01	98.42:97.08	95.11:92.91	42937523	40319470	93.9
F30	OM15	22893311	6867993300	45.24:45.50	98.10:96.18	94.23:91.22	45786610	42861346	93.61
F31	OM16	28067192	8420157600	44.07:44.16	98.47:97.16	95.26:93.08	56134365	53374358	95.08
F32	OM17	20211353	6063405900	44.03:44.22	98.46:97.01	95.27:92.81	40422693	38184661	94.46
F33	OM18	20538687	6161606100	44.60:44.77	98.38:96.71	95.02:92.12	41077368	38910035	94.72
F34	OM19	21328367	6398510100	43.58:43.75	98.18:96.79	94.34:92.23	42656722	40610786	95.2
F35	OM20	27152662	8145798600	44.44:44.63	98.48:97.20	95.34:93.21	54305301	51525479	94.88
F36	OM21	21453089	6435926700	44.44:44.62	98.34:96.05	94.79:90.60	42906164	40490560	94.37
F37	OM22	24308177	7292453100	43.73:43.84	98.47:97.07	95.23:92.88	48616342	46044892	94.71
F38	OM23	22633421	6790026300	43.72:43.79	98.36:96.63	94.96:91.95	45266828	42593841	94.1
F39	OM24	22323709	6697112700	43.59:43.60	98.43:96.85	95.12:92.37	44647409	42356249	94.87
F40	OM25	20799093	6239727900	44.76:44.91	98.34:96.76	94.95:92.25	41598173	39266514	94.39
F41	OFM16	24340860	7302258000	44.05:44.24	98.31:97.25	94.75:93.29	48681705	46192363	94.89
F42	OFM17	20979970	6293991000	44.04:44.10	98.50:97.01	95.33:92.73	41959928	39672944	94.55
F43	OFM18	20821280	6246384000	44.60:44.84	98.34:96.35	94.83:91.28	41642549	39413473	94.65
F44	OFM19	27890728	8367218400	43.97:44.14	98.48:97.03	95.30:92.80	55781436	53096547	95.19
F45	OFM20	22528419	6758525700	43.54:43.59	98.49:96.93	95.26:92.53	45056825	42799266	94.99
F46	OFM21	22191396	6657418800	44.20:44.37	98.40:96.83	95.09:92.42	44382778	41869957	94.34
F47	OFM22	20458837	6137651100	44.51:44.67	98.42:96.96	95.13:92.65	40917662	38805842	94.84
F48	OFM23	21758303	6527490900	43.41:43.62	98.52:97.01	95.40:92.72	43516590	41314621	94.94
F49	OFM24	21562646	6468793800	43.97:44.19	98.14:96.15	94.31:91.07	43125280	40648357	94.26
F50	OFM25	26762788	8028836400	43.75:44.01	98.05:96.52	94.04:91.89	53525554	50453742	94.26
F51	OFM26	22174454	6652336200	44.19:44.38	98.23:96.43	94.55:91.67	44348894	41860126	94.39
F52	OFM27	28460677	8538203100	44.54:44.69	98.42:96.89	95.10:92.52	56921331	53759900	94.45
F53	OFM28	21623266	6486979800	44.76:45.07	98.16:96.40	94.48:91.68	43246524	40551921	93.77
F54	OFM29	24278738	7283621400	44.16:44.21	98.34:96.74	94.87:92.20	48557462	45874539	94.47
F55	OFM30	26756967	8027090100	44.51:44.57	98.43:97.01	95.16:92.77	53513913	50550947	94.46
F56	OM26	22248967	6674690100	43.94:44.13	98.51:96.92	95.39:92.56	44497934	42286761	95.03
F57	OM27	25342434	7602730200	44.38:44.51	98.13:96.78	94.22:92.27	50684861	47876289	94.46
F58	OM28	22490534	6747160200	43.59:43.81	98.12:96.26	94.23:91.25	44981068	42377399	94.21
F59	OM29	22535509	6760652700	43.67:43.83	98.11:96.48	94.21:91.79	45071018	42309541	93.87
F60	OM30	26882286	8064685800	44.00:44.18	98.59:96.80	95.56:92.23	53764564	51146625	95.13
L1	NOM1	24851775	7455532500	43.75:44.05	98.11:96.04	94.07:90.70	49703550	47071078	94.7
L2	NOM2	22534698	6760409400	43.69:43.99	98.16:96.00	94.28:90.71	45069396	42658245	94.65
L3	NOM3	27475445	8242633500	43.92:44.09	98.38:97.11	94.99:92.98	54950890	52359489	95.28
L4	NOM4	28644106	8593231800	43.57:43.72	98.47:97.28	95.27:93.36	57288212	54775960	95.61
L5	NOM5	28053442	8416032600	44.07:44.18	98.36:96.86	94.90:92.39	56106877	53261268	94.93
L6	NOM6	25410890	7623267000	44.09:44.23	98.43:97.10	95.13:92.93	50821780	48487074	95.41
L7	NOM7	20516973	6155091900	44.36:44.52	98.42:96.64	95.01:91.85	41033946	39049559	95.16
L8	NOM8	24840202	7452060600	43.69:43.73	98.43:97.02	95.10:92.77	49680404	47186536	94.98
L9	NOM9	24094123	7228236900	43.90:44.08	98.43:97.05	95.06:92.75	48188246	45933425	95.32
L10	NOM10	28274163	8482248900	43.62:43.78	98.50:97.39	95.35:93.57	56548326	54046736	95.58
L11	NOFM1	21659814	6497944200	44.18:44.43	97.96:96.05	93.69:90.81	43319628	40765066	94.1
L12	NOFM2	31371969	9411590700	44.37:44.59	98.16:96.59	94.36:92.01	62743934	59315249	94.54
L13	NOFM3	21255484	6376645200	44.81:45.02	98.42:96.75	95.12:92.20	42510968	40235374	94.65
L14	NOFM4	32058731	9617619300	44.26:44.44	98.15:96.80	94.36:92.46	64117456	60430847	94.25
L15	NOFM5	23406843	7022052900	43.88:44.05	98.17:96.80	94.38:92.46	46813686	44424915	94.9
L16	NOFM6	20208590	6062577000	44.22:44.48	98.17:96.20	94.25:91.13	40417180	38192070	94.49
L17	NOFM7	25600753	7680225900	43.83:44.05	98.18:96.76	94.44:92.37	51201502	48317077	94.37
L18	NOFM8	25605637	7681691100	43.88:44.09	98.11:96.22	94.15:91.10	51211268	47990766	93.71
L19	NOFM9	29996646	8998993800	43.85:44.05	98.24:96.35	94.50:91.42	59993285	56975136	94.97
L20	NOFM10	24432356	7329706800	43.84:44.12	98.23:96.58	94.54:91.93	48864712	46374548	94.9
L21	NOM11	22710430	6813129000	43.41:43.52	98.22:96.64	94.49:92.08	45420860	43025925	94.73
L22	NOM12	27631879	8289563700	44.39:44.59	98.32:96.49	94.78:91.75	55263751	52199097	94.45
L23	NOM13	26219441	7865832300	43.87:44.14	98.24:96.39	94.50:91.47	52438882	49733931	94.84
L24	NOM14	26295398	7888619400	43.89:44.11	98.16:96.71	94.29:92.22	52590796	49861817	94.81
L25	NOM15	28858515	8657554500	43.80:44.03	98.14:96.43	94.22:91.57	57717023	54651446	94.69
L26	NOM16	28690284	8607085200	43.75:43.92	98.30:96.76	94.75:92.32	57380561	54528827	95.03
L27	NOM17	21496205	6448861500	43.98:44.19	98.18:96.59	94.39:91.98	42992410	40771088	94.83
L28	NOM18	24025745	7207723500	44.00:44.21	97.93:96.37	93.62:91.54	48051490	45426076	94.54
L29	NOM19	22440408	6732122400	44.22:44.39	98.25:96.54	94.67:91.95	44880816	42491607	94.68
L30	NOM20	21235387	6370616100	45.10:45.28	98.28:96.27	94.64:91.33	42470774	39848318	93.83
L31	NOFM11	25471184	7641355200	43.51:43.64	98.22:96.86	94.52:92.60	50942368	48323152	94.86
L32	NOFM12	21236337	6370901100	43.70:43.85	98.17:96.63	94.39:92.04	42472674	40140690	94.51
L33	NOFM13	25489204	7646761200	43.94:44.13	98.27:96.56	94.67:91.92	50978408	48194548	94.54
L34	NOFM14	21955675	6586702500	44.54:44.75	98.13:96.04	94.21:90.78	43911350	41402419	94.29
L35	NOFM15	24668840	7400652000	44.28:44.46	98.06:96.76	94.03:92.37	49337680	46744106	94.74
L36	NOFM16	27940697	8382209100	44.16:44.31	98.38:97.16	95.01:93.23	55881394	53043971	94.92
L39	NOFM19	20341246	6102373800	46.33:46.39	98.06:98.11	94.82:95.25	40682492	39127539	96.18
L38	NOFM18	22314066	6694219800	47.47:47.57	98.28:98.02	95.25:94.99	44628132	42777326	95.85
L40	NOFM20	25758734	7727620200	47.02:47.04	98.23:97.90	95.11:94.72	51517468	49246094	95.59
L37	NOFM17	20946395	6283918500	47.14:47.24	98.20:97.70	94.99:94.24	41892790	40129646	95.79
