# Supplementary material for: Weighted Gene Co-Expression Network Analysis and Alternative Splicing Analysis Reveal Key Genes Regulating Overfeeding-Induced Fatty Liver in Lion-Head Goose
Source: Int J Mol Sci. 2025 Dec 30;27(1):407. doi: 10.3390/ijms27010407 (PMC12785810; doi:10.3390/ijms27010407)
Supplement: Supplementary file 1 [file ijms-27-00407-s001.zip › Table S4.xlsx]

## Sheet: Sheet1
Top 10 downregulated DEGs in NOFM vs. OFM							Top 10 upregulated DEGs in NOFM vs. OFM
gene	log2FoldChange	pvalue	padj	regulated			gene	log2FoldChange	pvalue	padj	regulated
PCK1	-10.21	1.59652313152341e-71	2.28239579168976e-69	down			LOC136790481	8.06811127264805	6.684478956243839e-36	1.60594328867229e-34	up
LOC106040193	-7.15487	5.5866971480083506e-68	6.83612882373666e-66	down			LOC106030157	7.39272714538543	3.14017063724845e-63	2.96345907393663e-61	up
LOC106032277	-7.10446	2.6821126210848502e-24	3.33853656343484e-23	down			LOC125182085	6.6795980588739	2.88028100063463e-17	2.220415235887e-16	up
LOC136791351	-7.01794	5.13896369990941e-29	8.3843499280217e-28	down			LOC106044678	6.65115086985252	1.26839581318638e-158	4.578591786649541e-155	up
LOC106048675	-6.82253	1.65527651063589e-20	1.61054835155469e-19	down			LOC106045628	6.64042650305283	1.49483823753367e-12	8.04771413562588e-12	up
LOC125184635	-6.80227	7.952375804074609e-48	3.42759266373234e-46	down			TMPRSS4	6.62813343571386	5.982115657956269e-11	2.82643219846959e-10	up
LOC125183154	-6.69513	1.26625532827676e-42	4.26187894754969e-41	down			AJM1	6.33584555620869	3.91681069751372e-34	8.634325139145119e-33	up
LOC106042004	-6.59033	5.0911593628968504e-14	3.09260622805501e-13	down			LOC106035420	6.07249844122056	4.2840392806288904e-20	4.0297878288599703e-19	up
LOC106029972	-6.44032	2.1975342366733402e-10	9.82967684117917e-10	down			TMEM132B	5.86526702623007	3.83370923578599e-147	1.10709855311028e-143	up
LOC106040206	-6.43709	8.920376131592599e-41	2.66669380877983e-39	down			LOC125180056	5.69592418998494	8.18234452583024e-34	1.75289128499203e-32	up
Top 10 downregulated DEGs in NOM vs. OM							Top 10 upregulated DEGs in NOM vs. OM
gene	log2FoldChange	pvalue	padj	regulated			gene	log2FoldChange	pvalue	padj	regulated
PCK1	-11.2935	3.79099881415843e-121	1.24448151981146e-118	down			GUCA1C	9.8389520152365	3.93376974902635e-103	6.92919149450446e-101	up
LOC106042004	-8.1846	5.39908810102739e-21	3.88949768235609e-20	down			LOC125179683	9.74678314250221	6.71836039807548e-06	1.58795610521686e-05	up
LOC125184635	-7.54652	1.0598830292019401e-106	2.09711650325928e-104	down			LOC125181310	9.26641077614367	4.84666077078956e-05	0.0001043607158218	up
LOC106038213	-7.36493	1.8745742769164e-34	2.7971436834483898e-33	down			LOC125181257	8.93532557727118	6.0562649555513e-05	0.0001289455940713	up
LOC106032277	-7.34293	3.2260584279886e-28	3.4087189417606e-27	down			LOC106030157	8.39147703001194	2.1108331443530897e-40	4.11455788623968e-39	up
LOC106040206	-7.23315	1.4103443086986201e-58	5.803707462918209e-57	down			LOC136788415	8.0907764853455	6.08516221412886e-06	1.44467592079022e-05	up
GNG13	-7.00894	6.01960100110933e-48	1.65298701254797e-46	down			LOC125181864	7.72469333900913	7.57285168150908e-05	0.0001592636425272	up
LOC106040193	-7.00167	1.39491195999965e-59	5.8912597515306704e-58	down			LOC136789573	7.46763736423268	6.88615289606362e-10	2.3636785273465503e-09	up
LOC106032913	-6.86405	2.1828308220762e-25	2.00161589979956e-24	down			LOC136789457	7.34116601703909	0.0001472945928063	0.0002993560009138	up
STOX1	-6.38949	8.85049330616571e-63	4.304260111591161e-61	down			LOC136789574	7.0801493057163	6.22962946840919e-11	2.33413146671083e-10	up
Top 10 downregulated DEGs in OFM vs. OM							Top 10 upregulated DEGs in OFM vs. OM
gene	log2FoldChange	pvalue	padj	regulated			gene	log2FoldChange	pvalue	padj	regulated
LOC106033975	-7.87339	6.150875706426151e-25	8.82773681386281e-21	down			/	/	/	/	/
LOC106038103	-7.62925	3.91235324292521e-08	3.18374369813667e-05	down
LOC106034118	-6.35664	2.31701098264207e-11	6.6507483245758e-08	down
LOC106038083	-5.25335	2.28394454483606e-10	5.46319535124786e-07	down
LOC106033998	-4.60571	7.05886320749406e-12	2.53272011884887e-08	down
LOC106045567	-3.48548	7.18664899269409e-13	3.4380928781048503e-09	down
LOC106047138	-3.02413	4.4792029537989205e-09	7.14283564365801e-06	down
ZP1	-2.8523	5.502342133968701e-16	3.94848071533594e-12	down
LOC125183472	-2.20525	8.49876643478155e-09	1.10885723519986e-05	down
LRRC2	-2.15442	1.03965130119576e-08	1.14777503652012e-05	down
Top 10 downregulated DEGs in NOFM vs. NOM							Top 10 upregulated DEGs in NOFM vs. NOM
gene	log2FoldChange	pvalue	padj	regulated			gene	log2FoldChange	pvalue	padj	regulated
LOC106034118	-14.1753	5.91465339965522e-69	4.84448763488186e-66	down			PCDH17	1.91565873999777	5.01390198373135e-07	1.99089179412225e-05	up
LOC125181577	-13.4578	1.4151714584448e-72	1.82184027482152e-69	down			LOC136790933	1.88181100254633	0.0001100310044101	0.0017992483296207	up
LOC106038083	-13.1378	7.19510602066075e-87	2.54724740896442e-83	down			LOC125182949	1.76982920116205	0.0040410844680416	0.0232436219138659	up
LOC125179667	-13.0208	8.23070437781591e-71	9.712917057854251e-68	down			LOC106044189	1.54823033138819	0.0002706446880592	0.0034250218298538	up
LOC136786336	-12.8408	1.19248060468484e-69	1.12578118952947e-66	down			LOC125181532	1.51871821491274	0.002269483234929	0.0153771062630766	up
LOC125181363	-12.694	1.81754345995174e-68	1.32305201698789e-65	down			LOC106036308	1.46424337774237	0.0015649045849195	0.0117552790217265	up
LOC136788698	-12.6513	1.86858557586031e-68	1.32305201698789e-65	down			LOC136786731	1.42861340686257	1.82344459552779e-06	6.31339826828095e-05	up
LOC136789484	-12.6317	1.57996229792683e-63	8.60532542343919e-61	down			PDK4	1.37569979600178	0.0003164002100654	0.003806748831552	up
LOC136789576	-12.5715	4.21782216982377e-67	2.59689477160324e-64	down			LOC136788931	1.3496897639129	1.76675833759192e-05	0.0004420329473257	up
LOC125181504	-12.5328	2.59626323208983e-68	1.67560482442403e-65	down			LOC106044188	1.2705263432391	0.0027109186044487	0.0173707322885061	up
