# Supplementary material for: Weighted Gene Co-Expression Network Analysis and Alternative Splicing Analysis Reveal Key Genes Regulating Overfeeding-Induced Fatty Liver in Lion-Head Goose
Source: Int J Mol Sci. 2025 Dec 30;27(1):407. doi: 10.3390/ijms27010407 (PMC12785810; doi:10.3390/ijms27010407)
Supplement: Supplementary file 1 [file ijms-27-00407-s001.zip › Table S5.xlsx]

## Sheet: Sheet1
Genes involved in the major GO biological process in Figure 2A
GO Term	Regulation type	Number of genes	Gene symbols
gluconeogenesis	down	6	GPI, LOC136789272, G6PC2, LOC136788719, PGK1, PCK1
microtubule-based process	up	8	TUBA1B, LOC125181724, LOC106047735, LOC136791098, LOC106043857, LOC106043858, TUBB4B, DYNLL2
triglyceride catabolic process	down	5	LIPC, LIPG, LOC106038244, LPL, PLA1A
lipid metabolic process	up	13	ACSS2, LOC106041548, LOC106030157, PLCL1, GDPD2, B3GALT5, CYP8B1, LOC106041382, LOC106030918, AOX1, LOC106041531, ENPP6, LOC106047695
lipid transport	down	9	ABCA2, LOC106034745, LOC106041217, LOC106029858, LOC106030566, MTTP, ATG9A, ESYT3, LOC125182842
regulation of insulin-like growth factor receptor signaling pathway	down	3	IGFBP4, IGFBP3, IGFBP2
Genes involved in the major GO biological process in Figure 2B
GO Term	Regulation type	Number of genes	Gene symbols
microtubule cytoskeleton organization	up	9	TTLL4, MAP7D1, TUBB, LOC125181591, MAP7D2, MAP7, LOC136789488, SIK2, TTLL9
protein phosphorylation	up	16	CDKL2, RIOK3, DAPK3, CAMK2A, PLK1, LIMK1, TESK1, LOC106049906, MST1R, EGFR, SIK2, BMPR1B, ROS1, MAPK4, CDKL1, EPHA2
water transport	down	3	LOC125181556, AQP9, UPK3A
regulation of transcription by RNA polymerase II	up	20	CEBPB, ZBTB21, PRDM14, RAI1, ZNF704, PLAGL1, CREB3L2, E2F1, ZBTB7B, PURG, OSR1, TBX19, KLF3, HOPX, LOC125180883, ZBTB9, HEYL, LOC125180218, FEV, RFX5
multicellular organism development	up	8	WNT6, WNT2B, CHRD, WNT9A, MST1R, ROS1, CDH9, EGFR
canonical Wnt signaling pathway	up	6	WNT6, SFRP4, WNT2B, EGF, DVL1, WNT9A
positive regulation of protein catabolic process	down	3	ASB9, ASB13, OAZ1
plasma membrane tubulation	up	3	SNX18, PACSIN2, SNX33
fatty acid catabolic process	up	3	ACOT8, LPIN1, LOC106033086
Genes involved in the major GO biological process in Figure 2C
GO Term	Regulation type	Number of genes	Gene symbols
protein K63-linked deubiquitination	up	3	ABRAXAS1, LOC106042201, OTUD1
phospholipid metabolic process	up	4	PLA2G1B, PLA2G10, PLPP1, PLB1
cell differentiation	down	12	FOXA1, FGF6, LOC125181308, BAMBI, PPDPF, LOC106029911, EYA4, ID4, ID3, NR1D1, JAK3, NR2F6
amino acid transmembrane transport	up	3	SLC7A11, LOC136789525, SLC38A2
response to metal ion	down	2	LOC106040738, CUTA
engulfment of apoptotic cell	up	3	LOC125180665, XKR9, XKR6
Genes involved in the major GO biological process in Figure 4D
GO Term	Regulation type	Number of genes	Gene symbols
protein phosphorylation	up	7	TAOK3, PEAK1, RPS6KC1, PRKAG1, PRKAG2, MAP4K3, MAP4K4
regulation of catalytic activity	down	2	PRKAG1, PRKAG2
mRNA splicing	up	4	PHF5A, LOC106045576, SNRNP25, RNPC3
