# Supplementary material for: Weighted Gene Co-Expression Network Analysis and Alternative Splicing Analysis Reveal Key Genes Regulating Overfeeding-Induced Fatty Liver in Lion-Head Goose
Source: Int J Mol Sci. 2025 Dec 30;27(1):407. doi: 10.3390/ijms27010407 (PMC12785810; doi:10.3390/ijms27010407)
Supplement: Supplementary file 1 [file ijms-27-00407-s001.zip › Table S6.xlsx]

## Sheet: Sheet1
Summary Table 6 of Key Genes
Gene	Identified by	Proposed Function / Involvement
ACAT1	WGCNA hub	Regulates ketogenesis and glycolysis; reduced ACAT1 may promote hepatic steatosis
LIPC	WGCNA hub	Involved in lipid metabolism and immune regulation; associated with hepatocyte dysfunction
GPLD1	WGCNA hub	Regulates GPI-anchor cleavage; linked to lipid and glucose metabolism disorders
ACOX1	WGCNA hub	Peroxisomal β-oxidation of very long-chain fatty acids; regulates metabolic homeostasis
LPIN2	WGCNA hub	Glycerolipid biosynthesis and transcriptional regulation of lipid metabolism
ECI2	WGCNA hub	Facilitates peroxisomal β-oxidation cycle
ACAA1	WGCNA hub	Key peroxisomal enzyme in fatty acid β-oxidation
ADSL	WGCNA hub	Purine biosynthesis; activates AMPK and improves insulin sensitivity
ENPP1	WGCNA hub	Negative regulator of insulin receptor; associated with insulin resistance
LPL	WGCNA hub & DEG	Triglyceride hydrolysis in circulation; downregulation may promote hepatic lipid return
LRRC2	WGCNA hub & DEG	Mitochondrial-related protein regulated by PGC-1α; involved in mitochondrial adaptation
UBE2R2	WGCNA hub & DEG	Ubiquitination enzyme; may mediate sex-dependent stress responses
SLC1A1	WGCNA hubs & DEG	Glutamate/cysteine transporter; supports glutathione synthesis and antioxidant defense
AGL	WGCNA hub & DEG & DSG	Glycogen metabolism; splicing alterations may affect glycogen–lipid conversion
MGARP	WGCNA hub & DEG & DSG	Mitochondrial structure and dynamics; linked to mitochondrial dysfunction
FPGS	WGCNA hub & DEG & DSG	Folate metabolism; splicing may affect lipid metabolism and metabolic homeostasis
CCDC62	WGCNA hub & DEG & DSG	ERβ transcriptional co-activator; may indirectly regulate lipid metabolism
HYCC2	WGCNA hub & DEG & DSG	PI4KIIIα complex subunit; involved in lipid-associated membrane signaling
IGSF5	WGCNA hub & DEG & DSG	Tight junction adhesion molecule; involved in epithelial integrity
CD80	WGCNA hub & DEG & DSG	Immune co-stimulatory molecule regulating T-cell activation
