# Supplementary material for: Weighted Gene Co-Expression Network Analysis and Alternative Splicing Analysis Reveal Key Genes Regulating Overfeeding-Induced Fatty Liver in Lion-Head Goose
Source: Int J Mol Sci. 2025 Dec 30;27(1):407. doi: 10.3390/ijms27010407 (PMC12785810; doi:10.3390/ijms27010407)
Supplement: Supplementary file 1 [file ijms-27-00407-s001.zip › Table S7.xlsx]

## Sheet: Sheet1
Summary of Gene and Alternative Splicing Event
Analysis Type	Comparison / Group	Upregulated Genes	Downregulated Genes	Total DEGs	AS Event Type	AS Event Count	DSGs Count
Differential Expression	NOFM vs OFM	781	1281	2062	-	-	-
Differential Expression	NOM vs OM	1145	1190	2335	-	-	-
Differential Expression	OFM vs OM	0	53	53	-	-	-
Differential Expression	NOFM vs NOM	28	455	483	-	-	-
Differential Expression	co-DEGs	-	-	1476	-	-	-
Differential Expression	male specific DEGs	-	-	627	-	-	-
Differential Expression	female specific DEGs	-	-	420	-	-	-
Alternative Splicing	overfed vs normally fed	-	-	-	SE	55857	97
Alternative Splicing	overfed vs normally fed	-	-	-	MXE	10670	23
Alternative Splicing	overfed vs normally fed	-	-	-	A5SS	3072	5
Alternative Splicing	overfed vs normally fed	-	-	-	A3SS	4797	15
Alternative Splicing	overfed vs normally fed	-	-	-	RI	1928	11
WGCNA hub genes	Fatty liver modules	-	-	320	-	-	7
WGCNA hub genes	Sex-related modules	-	-	9	-	-	-
